# Supplementary material for: Expression of Stromal Progesterone Receptor and Differential Methylation Patterns in the Endometrium May Correlate with Response to Progesterone Therapy in Endometrial Complex Atypical Hyperplasia
Source: Reprod Sci. 2020 Mar 2;27(9):1778–90. doi: 10.1007/s43032-020-00175-w (PMC7395059; doi:10.1007/s43032-020-00175-w)
Supplement: Supplementary file 1 — (XLSX 43.2 kb) [file 43032_2020_175_MOESM1_ESM.xlsx]

## Sheet: DMR_Annotations
Chr	Start	End	Gene1(distancefromTSS)	Gene2(distancefromTSS)	MethylationDifferenceResistantVsSensitive	No.CpGsPerDMR	p-value(MWU)	Tissue	AssociatedGOterms	AssociatedGOterms2
chr1	908958	909230	NONE		0.384167	12	0.00027439	Stroma	NONE
chr1	1540971	1541072	TMEM240(-665)		0.545	10	1.0825e-05	Stroma	NONE
chr1	1633594	1633699	MMP23B(+1552)		0.435833	12	7.396e-07	Stroma	GO:0030574 collagen catabolic process;GO:0032963 collagen metabolic process;GO:0030198 extracellular matrix organization
chr1	1635354	1635682	MMP23B(+3423)		0.309	10	0.0020892	Stroma	GO:0030574 collagen catabolic process;GO:0032963 collagen metabolic process;GO:0030198 extracellular matrix organization
chr1	1658033	1658129	CDK11B(+931)		-0.5025	12	1.4052e-05	Epithelium	GO:0050684 regulation of mRNA processing;GO:1903311 regulation of mRNA metabolic process;GO:0001558 regulation of cell growth
chr1	1700782	1700920	NONE		0.412778	18	7.9896e-07	Stroma	NONE
chr1	1723363	1723452	CDK11A(+916)		-0.398	10	7.5776e-05	Epithelium	GO:0050684 regulation of mRNA processing;GO:1903311 regulation of mRNA metabolic process;GO:0001558 regulation of cell growth
chr1	3011970	3012219	NONE		0.315556	18	2.9682e-07	Stroma	NONE
chr1	3651422	3651634	WRAP73(-1455)	TP73(-992)	0.327	10	1.0825e-05	Stroma	GO:1902857 positive regulation of non-motile cilium assembly;GO:1902855 regulation of non-motile cilium assembly;GO:0045724 positive regulation of cilium assembly	GO:1900740 positive regulation of protein insertion into mitochondrial membrane involved in apoptotic signaling pathway;GO:1900739 regulation of protein insertion into mitochondrial membrane involved in apoptotic signaling pathway;GO:1901030 positive regulation of mitochondrial outer membrane permeabilization involved in apoptotic signaling pathway
chr1	9472682	9472973	NONE		0.357	10	2.165e-05	Stroma	NONE
chr1	13782179	13782799	NONE		0.437	10	7.5776e-05	Stroma	NONE
chr1	16035863	16036022	NONE		-0.305	10	0.0028795	Epithelium	NONE
chr1	16583156	16583715	NONE		0.418	10	0.0001299	Stroma	NONE
chr1	16589499	16590020	NONE		0.368	10	0.0001299	Stroma	NONE
chr1	16686101	16686201	NONE		-0.3224	25	3.4594e-09	Epithelium	NONE
chr1	31772345	31772478	NONE		0.460833	12	7.396e-07	Stroma	NONE
chr1	44842626	44842898	PTCH2(+301)		0.363	10	2.165e-05	Stroma	GO:0009957 epidermal cell fate specification;GO:0045606 positive regulation of epidermal cell differentiation;GO:0045684 positive regulation of epidermis development
chr1	110341256	110341906	RBM15(+3075)		-0.381538	13	1.3461e-06	Epithelium	GO:0038163 thrombopoietin-mediated signaling pathway;GO:0007221 positive regulation of transcription of Notch receptor target;GO:0060412 ventricular septum morphogenesis
chr1	120110008	120110314	NONE		0.474583	24	1.1189e-08	Stroma	NONE
chr1	120952729	120952875	NONE		0.388462	13	3.8459e-07	Stroma	NONE
chr1	121009243	121009657	NONE		0.36	10	0.00105	Epithelium	NONE
chr1	121051565	121052647	NONE		0.517273	75	2.8351e-06	Epithelium	NONE
chr1	143652596	143653092	NONE		0.305	12	0.00027439	Epithelium	NONE
chr1	143661505	143661596	NONE		0.361	10	1.0825e-05	Epithelium	NONE
chr1	143691448	143691988	NONE		0.393	10	1.0825e-05	Epithelium	NONE
chr1	143838390	143838818	NONE		0.338333	54	4.2411e-14	Epithelium	NONE
chr1	143839353	143839423	NONE		0.384375	16	1.6972e-06	Epithelium	NONE
chr1	145447312	145447608	NONE		-0.317059	34	5.0482e-12	Epithelium	NONE
chr1	145447742	145447843	NONE		-0.364	10	4.33e-05	Epithelium	NONE
chr1	145459936	145460222	NONE		0.348	10	4.33e-05	Stroma	NONE
chr1	145475442	145475717	NONE		0.361	10	0.00048713	Epithelium	NONE
chr1	145475722	145475850	NONE		0.394	10	1.0825e-05	Epithelium	NONE
chr1	145487310	145487451	NONE		0.317	10	1.0825e-05	Stroma	NONE
chr1	145675176	145675815	NONE		-0.347	10	1.0825e-05	Stroma	NONE
chr1	145871688	145872642	NONE		0.482	15	3.7495e-06	Stroma	NONE
chr1	146270973	146271279	NONE		0.438333	24	1.4246e-08	Stroma	NONE
chr1	147758211	147758682	NONE		-0.316	10	0.043257	Epithelium	NONE
chr1	148033058	148033353	NONE		0.36	10	4.33e-05	Stroma	NONE
chr1	148033346	148033718	NONE		0.496429	14	6.7041e-06	Epithelium	NONE
chr1	148048828	148049030	NONE		0.451	20	8.5123e-08	Epithelium	NONE
chr1	148060153	148060697	NONE		0.317857	28	1.8104e-09	Epithelium	NONE
chr1	148721756	148722062	NONE		0.444783	23	1.0468e-08	Stroma	NONE
chr1	148722414	148722591	NONE		0.33	10	0.0028795	Stroma	NONE
chr1	149646780	149646955	NONE		0.366364	23	0.00018995	Epithelium	NONE
chr1	149701032	149701091	NONE		0.403	10	1.0825e-05	Epithelium	NONE
chr1	149747039	149747235	NONE		0.444	10	1.0825e-05	Stroma	NONE
chr1	149747335	149747388	NONE		0.31	10	0.00020568	Epithelium	NONE
chr1	149747622	149747804	NONE		0.301	10	7.5776e-05	Epithelium	NONE
chr1	149747899	149748002	NONE		0.433846	26	6.1792e-10	Epithelium	NONE
chr1	150362963	150363054	RPRD2(-1702)		-0.387	10	1.0825e-05	Stroma	NONE
chr1	152037538	152038138	S100A11(-803)		-0.303	10	0.0001299	Stroma	GO:0043312 neutrophil degranulation;GO:0008156 negative regulation of DNA replication;GO:0002283 neutrophil activation involved in immune response
chr1	155189265	155189657	MUC1(+3454)		-0.398056	36	3.3606e-13	Epithelium	GO:0006977 DNA damage response, signal transduction by p53 class mediator resulting in cell cycle arrest;GO:0090240 positive regulation of histone H4 acetylation;GO:0072431 signal transduction involved in mitotic G1 DNA damage checkpoint
chr1	155190076	155190149	MUC1(+2802)		-0.373	10	1.0825e-05	Epithelium	GO:0006977 DNA damage response, signal transduction by p53 class mediator resulting in cell cycle arrest;GO:0090240 positive regulation of histone H4 acetylation;GO:0072431 signal transduction involved in mitotic G1 DNA damage checkpoint
chr1	155191315	155191605	MUC1(+1455)		-0.3425	20	6.3019e-08	Epithelium	GO:0006977 DNA damage response, signal transduction by p53 class mediator resulting in cell cycle arrest;GO:0090240 positive regulation of histone H4 acetylation;GO:0072431 signal transduction involved in mitotic G1 DNA damage checkpoint
chr1	156845668	156845999	NONE		0.39	13	1.8653e-05	Epithelium	NONE
chr1	161449458	161449490	NONE		0.334	10	1.0825e-05	Stroma	NONE
chr1	161467098	161467129	NONE		-0.311	10	2.165e-05	Stroma	NONE
chr1	161525023	161525128	HSPA6(+536)		0.505385	13	5.2305e-05	Stroma	GO:0070370 cellular heat acclimation;GO:0010286 heat acclimation;GO:0043312 neutrophil degranulation
chr1	161525435	161525559	HSPA6(+957)		0.413	10	1.0825e-05	Stroma	GO:0070370 cellular heat acclimation;GO:0010286 heat acclimation;GO:0043312 neutrophil degranulation
chr1	161606633	161606755	NONE		0.41	10	0.00032475	Stroma	NONE
chr1	165352293	165352648	LMX1A(+4244)		0.302667	15	4.5764e-06	Epithelium	GO:0021542 dentate gyrus development;GO:1904948 midbrain dopaminergic neuron differentiation;GO:0021766 hippocampus development
chr1	186637615	186637708	NONE		-0.383	10	1.0825e-05	Epithelium	NONE
chr1	204990728	204991357	NONE		-0.321	10	0.0038862	Epithelium	NONE
chr1	205320509	205320612	NUAK2(+1230)		-0.335	10	0.0001299	Epithelium	GO:0042149 cellular response to glucose starvation;GO:0009267 cellular response to starvation;GO:0031669 cellular response to nutrient levels
chr1	205849611	205850365	PM20D1(+129)		0.400833	12	1.4052e-05	Epithelium	GO:2000275 regulation of oxidative phosphorylation uncoupler activity;GO:0010155 regulation of proton transport;GO:0043605 cellular amide catabolic process
chr1	209353966	209354193	NONE		0.406364	11	0.0024467	Epithelium	NONE
chr1	209827403	209827554	DIEXF(-528)		-0.311	10	0.0020892	Stroma	GO:0000462 maturation of SSU-rRNA from tricistronic rRNA transcript (SSU-rRNA, 5.8S rRNA, LSU-rRNA);GO:0040019 positive regulation of embryonic development;GO:0031648 protein destabilization
chr1	220884041	220884433	HLX(+4837)		0.330769	13	1.8653e-05	Stroma	GO:0045629 negative regulation of T-helper 2 cell differentiation;GO:0045627 positive regulation of T-helper 1 cell differentiation;GO:0045625 regulation of T-helper 1 cell differentiation
chr1	225887561	225887820	LEFTY1(+1455)		0.41	10	1.0825e-05	Epithelium	GO:0010862 positive regulation of pathway-restricted SMAD protein phosphorylation;GO:0060393 regulation of pathway-restricted SMAD protein phosphorylation;GO:0060389 pathway-restricted SMAD protein phosphorylation
chr1	225887822	225887979	LEFTY1(+1245)		0.3205	20	4.416e-05	Stroma	GO:0010862 positive regulation of pathway-restricted SMAD protein phosphorylation;GO:0060393 regulation of pathway-restricted SMAD protein phosphorylation;GO:0060389 pathway-restricted SMAD protein phosphorylation
chr1	225939491	225939814	LEFTY2(+1836)		0.346897	29	4.2698e-10	Epithelium	GO:0010862 positive regulation of pathway-restricted SMAD protein phosphorylation;GO:0002576 platelet degranulation;GO:0060393 regulation of pathway-restricted SMAD protein phosphorylation
chr1	227788862	227789403	NONE		0.301333	15	0.00012469	Stroma	NONE
chr1	228608740	228608765	NONE		0.326	10	1.0825e-05	Stroma	NONE
chr1	228613232	228613297	NONE		0.3	10	1.0825e-05	Stroma	NONE
chr1	229431511	229431814	ACTA1(+2431)		0.363	10	1.0825e-05	Epithelium	GO:0043503 skeletal muscle fiber adaptation;GO:0030240 skeletal muscle thin filament assembly;GO:0090131 mesenchyme migration
chr1	229433034	229433107	ACTA1(+1023)		0.366	10	1.0825e-05	Epithelium	GO:0043503 skeletal muscle fiber adaptation;GO:0030240 skeletal muscle thin filament assembly;GO:0090131 mesenchyme migration
chr1	233905461	233905590	SLC35F3(+593)		0.308	10	1.0825e-05	Epithelium	GO:0015888 thiamine transport;GO:0045117 azole transport;GO:0051180 vitamin transport
chr1	235048169	235048847	NONE		0.328333	12	0.00037128	Stroma	NONE
chr1	245336091	245336514	NONE		0.450769	13	0.00013038	Stroma	NONE
chr1	246072141	246072461	NONE		-0.406667	12	0.00027439	Stroma	NONE
chr1	247937084	247937312	NONE		0.315714	14	0.00040321	Epithelium	NONE
chr10	436630	437615	NONE		-0.316538	26	3.6531e-06	Epithelium	NONE
chr10	1460008	1460286	NONE		-0.422	10	2.165e-05	Stroma	NONE
chr10	1460484	1460660	NONE		-0.331	10	2.165e-05	Stroma	NONE
chr10	2523414	2523555	NONE		-0.304	10	2.165e-05	Stroma	NONE
chr10	2835771	2836365	NONE		0.337	10	0.018543	Stroma	NONE
chr10	3206192	3206381	NONE		0.331	10	2.165e-05	Stroma	NONE
chr10	3414754	3414927	NONE		0.46	10	0.0015047	Stroma	NONE
chr10	3781099	3781649	KLF6(+3901)		-0.312	10	7.5776e-05	Stroma	GO:0030183 B cell differentiation;GO:0030098 lymphocyte differentiation;GO:0042113 B cell activation
chr10	5611930	5612270	NONE		-0.365	10	0.00032475	Stroma	NONE
chr10	7525894	7526144	NONE		-0.375	10	4.33e-05	Epithelium	NONE
chr10	14571896	14572625	NONE		-0.379	10	0.0028795	Stroma	NONE
chr10	26217610	26217707	GAD2(+1352)		0.306	10	1.0825e-05	Stroma	GO:0006540 glutamate decarboxylation to succinate;GO:0006538 glutamate catabolic process;GO:0006105 succinate metabolic process
chr10	27741071	27741699	MKX(+4675)		0.356	10	0.0038862	Stroma	GO:0007517 muscle organ development;GO:0061061 muscle structure development;GO:0006357 regulation of transcription by RNA polymerase II
chr10	37182842	37182966	NONE		-0.316	10	0.00105	Epithelium	NONE
chr10	46517007	46517155	NONE		-0.333	10	0.0001299	Stroma	NONE
chr10	46530498	46531039	NONE		0.386364	11	5.6703e-06	Stroma	NONE
chr10	49397232	49397335	DRGX(-1833)		0.33	12	4.9553e-05	Epithelium	GO:0021559 trigeminal nerve development;GO:0021516 dorsal spinal cord development;GO:0016048 detection of temperature stimulus
chr10	49442211	49442344	NONE		0.528333	12	7.396e-07	Epithelium	NONE
chr10	49442211	49442296	NONE		0.3	10	0.00032475	Stroma	NONE
chr10	71987027	71987440	NONE		0.395	12	2.9584e-06	Stroma	NONE
chr10	93075159	93075448	CYP26A1(+1414)		0.331667	12	7.396e-07	Stroma	GO:0034653 retinoic acid catabolic process;GO:0016103 diterpenoid catabolic process;GO:0048387 negative regulation of retinoic acid receptor signaling pathway
chr10	97425927	97426014	PGAM1(-189)	RRP12(+103)	0.432143	14	8.3144e-06	Stroma	GO:0061621 canonical glycolysis;GO:0043456 regulation of pentose-phosphate shunt;GO:0061620 glycolytic process through glucose-6-phosphate	GO:0042795 snRNA transcription by RNA polymerase II;GO:0009301 snRNA transcription;GO:0098781 ncRNA transcription
chr10	99527522	99527916	NONE		0.334	10	0.00032475	Epithelium	NONE
chr10	102419106	102419181	FBXL15(-670)	PSD(0)	0.3	10	1.0825e-05	Stroma	GO:0030513 positive regulation of BMP signaling pathway;GO:0031146 SCF-dependent proteasomal ubiquitin-dependent protein catabolic process;GO:0030510 regulation of BMP signaling pathway	GO:0032012 regulation of ARF protein signal transduction;GO:0032011 ARF protein signal transduction;GO:0046578 regulation of Ras protein signal transduction
chr10	102919512	102919864	CNNM2(+1395)		0.387619	21	9.0121e-08	Stroma	GO:1903830 magnesium ion transmembrane transport;GO:0010960 magnesium ion homeostasis;GO:0015693 magnesium ion transport
chr10	114044624	114044879	ADRB1(+696)		0.381	10	1.0825e-05	Epithelium	GO:0001997 positive regulation of the force of heart contraction by epinephrine-norepinephrine;GO:0001996 positive regulation of heart rate by epinephrine-norepinephrine;GO:0002025 norepinephrine-epinephrine-mediated vasodilation involved in regulation of systemic arterial blood pressure
chr10	118594311	118594506	PRLHR(+1290)		0.317	10	0.005196	Epithelium	GO:0007565 female pregnancy;GO:0007631 feeding behavior;GO:0007218 neuropeptide signaling pathway
chr10	118756018	118756164	CACUL1(-845)		-0.351	10	2.165e-05	Epithelium	GO:0000082 G1/S transition of mitotic cell cycle;GO:0045860 positive regulation of protein kinase activity;GO:0044843 cell cycle G1/S phase transition
chr10	119541513	119541875	RGS10(+1014)		-0.404	10	0.0001299	Stroma	GO:0007213 G protein-coupled acetylcholine receptor signaling pathway;GO:0095500 acetylcholine receptor signaling pathway;GO:1905145 cellular response to acetylcholine
chr10	123133647	123133821	HMX3(-2228)		0.345	10	0.00105	Epithelium	GO:0007566 embryo implantation;GO:0060135 maternal process involved in female pregnancy;GO:0042472 inner ear morphogenesis
chr10	125896066	125896100	FANK1(-456)		0.314	10	0.00105	Stroma	GO:0051091 positive regulation of DNA-binding transcription factor activity;GO:0051090 regulation of DNA-binding transcription factor activity;GO:0043065 positive regulation of apoptotic process
chr10	127871931	127872382	NONE		0.351	10	0.0015047	Stroma	NONE
chr10	128735903	128736411	NONE		-0.32	10	0.00048713	Stroma	NONE
chr10	128735903	128736411	NONE		-0.502	10	1.0825e-05	Epithelium	NONE
chr10	128926718	128926955	NONE		0.367	10	4.33e-05	Stroma	NONE
chr10	130202997	130203400	NONE		-0.400714	14	3.545e-05	Epithelium	NONE
chr10	130441236	130441305	NONE		0.41	10	7.5776e-05	Stroma	NONE
chr10	131812318	131812445	NONE		-0.382	10	0.0001299	Epithelium	NONE
chr10	132250335	132250533	NONE		-0.302308	13	2.3076e-06	Epithelium	NONE
chr10	132414066	132414845	NONE		0.338	10	0.0001299	Stroma	NONE
chr10	132544577	132545064	NONE		0.4	10	1.0825e-05	Epithelium	NONE
chr10	132544720	132545116	NONE		0.346	10	1.0825e-05	Stroma	NONE
chr10	133046027	133046707	NONE		-0.337857	14	0.00016475	Stroma	NONE
chr10	133425616	133426001	SPRN(-1237)		0.366	10	0.00032475	Stroma	GO:0006606 protein import into nucleus;GO:0051170 import into nucleus;GO:0017038 protein import
chr10	133569835	133570101	SYCE1(-4384)		0.312	10	0.00072528	Epithelium	GO:0007130 synaptonemal complex assembly;GO:0007129 synapsis;GO:0045143 homologous chromosome segregation
chr10	133675314	133675404	NONE		0.303	10	1.0825e-05	Stroma	NONE
chr10	133785837	133785892	NONE		-0.388	10	7.5776e-05	Epithelium	NONE
chr10	133786072	133786174	NONE		-0.317	10	0.0001299	Epithelium	NONE
chr11	190231	190296	SCGB1C1(-2816)		-0.387	10	1.0825e-05	Epithelium	NONE
chr11	783382	783890	NONE		0.458	10	1.0825e-05	Epithelium	NONE
chr11	8168962	8169076	RIC3(-30)		0.353846	13	1.923e-07	Epithelium	GO:0007271 synaptic transmission, cholinergic;GO:0007204 positive regulation of cytosolic calcium ion concentration;GO:0051480 regulation of cytosolic calcium ion concentration
chr11	9363586	9363731	NONE		-0.343077	13	1.923e-07	Epithelium	NONE
chr11	44957222	44957399	NONE		0.373077	13	3.7498e-05	Stroma	NONE
chr11	61212352	61212506	NONE		0.305833	12	7.396e-07	Stroma	NONE
chr11	61212639	61212839	NONE		0.383	10	0.00020568	Stroma	NONE
chr11	61231181	61231522	NONE		0.392222	27	6.4697e-09	Stroma	NONE
chr11	61251134	61251323	NONE		0.489	10	1.0825e-05	Stroma	NONE
chr11	64854545	64854983	NONE		0.353	10	0.0089307	Stroma	NONE
chr11	65355903	65356651	TIGD3(+1510)		0.3648	25	1.2415e-07	Stroma	NONE
chr11	69043949	69044270	TPCN2(-4787)		0.356	10	1.0825e-05	Stroma	GO:0051209 release of sequestered calcium ion into cytosol;GO:0097553 calcium ion transmembrane import into cytosol;GO:0051283 negative regulation of sequestering of calcium ion
chr11	70107767	70108412	NONE		0.339	10	0.0015047	Stroma	NONE
chr11	70783321	70783565	NONE		0.313	10	0.0068415	Stroma	NONE
chr11	73344303	73344710	NONE		0.366	10	2.165e-05	Stroma	NONE
chr11	83132753	83133147	NONE		-0.346	10	0.005196	Epithelium	NONE
chr11	102747094	102747145	NONE		-0.377	10	1.0825e-05	Epithelium	NONE
chr11	122979083	122979352	BSX(+2502)		0.327	10	0.00072528	Epithelium	GO:0060056 mammary gland involution;GO:0060443 mammary gland morphogenesis;GO:0042755 eating behavior
chr11	128685346	128685809	NONE		0.319	10	2.165e-05	Stroma	NONE
chr11	130068462	130068981	APLP2(-1184)		-0.337	10	0.01469	Stroma	GO:0002576 platelet degranulation;GO:0010951 negative regulation of endopeptidase activity;GO:0010466 negative regulation of peptidase activity
chr11	132069174	132070182	NONE		-0.336667	18	1.7755e-06	Epithelium	NONE
chr12	1628257	1628944	WNT5B(-596)		0.414	10	0.00105	Stroma	GO:0070307 lens fiber cell development;GO:0070306 lens fiber cell differentiation;GO:0002088 lens development in camera-type eye
chr12	6786734	6786950	CD4(-2630)		-0.37	10	1.0825e-05	Stroma	GO:0019064 fusion of virus membrane with host plasma membrane;GO:0006948 induction by virus of host cell-cell fusion;GO:0046598 positive regulation of viral entry into host cell
chr12	6792025	6792460	CD4(+2771)		-0.470667	15	3.067e-06	Epithelium	GO:0019064 fusion of virus membrane with host plasma membrane;GO:0006948 induction by virus of host cell-cell fusion;GO:0046598 positive regulation of viral entry into host cell
chr12	6792025	6792331	CD4(+2706)		-0.481429	14	6.7041e-06	Stroma	GO:0019064 fusion of virus membrane with host plasma membrane;GO:0006948 induction by virus of host cell-cell fusion;GO:0046598 positive regulation of viral entry into host cell
chr12	12071981	12072398	BCL2L14(+1251)		-0.323636	11	0.00055285	Stroma	GO:0042981 regulation of apoptotic process;GO:0043067 regulation of programmed cell death;GO:0006915 apoptotic process
chr12	14773625	14773915	HIST4H4(-2639)	H2AFJ(-613)	0.34	13	0.00017326	Stroma	GO:0045653 negative regulation of megakaryocyte differentiation;GO:0034080 CENP-A containing nucleosome assembly;GO:0006335 DNA replication-dependent nucleosome assembly	GO:0006325 chromatin organization;GO:0051276 chromosome organization;GO:0006996 organelle organization
chr12	18753656	18754040	NONE		0.422	10	2.165e-05	Stroma	NONE
chr12	49266135	49266774	NONE		-0.355	10	4.33e-05	Epithelium	NONE
chr12	49544287	49544366	NONE		0.442	10	1.0825e-05	Stroma	NONE
chr12	62190935	62191323	FAM19A2(+1713)		0.345294	17	9.1915e-07	Epithelium	GO:0008542 visual learning;GO:0008306 associative learning;GO:0007632 visual behavior
chr12	63150317	63150438	AVPR1A(+564)		0.411538	13	1.923e-07	Epithelium	GO:0032849 positive regulation of cellular pH reduction;GO:0031394 positive regulation of prostaglandin biosynthetic process;GO:0032847 regulation of cellular pH reduction
chr12	64543069	64543168	NONE		0.456	10	1.0825e-05	Stroma	NONE
chr12	79532819	79532925	NONE		-0.34	10	1.0825e-05	Stroma	NONE
chr12	89350693	89351066	DUSP6(+2391)		-0.448235	17	3.6101e-06	Stroma	GO:0000188 inactivation of MAPK activity;GO:0043407 negative regulation of MAP kinase activity;GO:0000187 activation of MAPK activity
chr12	101209428	101210152	SLC5A8(+617)		0.472308	13	1.2884e-05	Epithelium	GO:0015730 propanoate transport;GO:0015913 short-chain fatty acid import;GO:0015912 short-chain fatty acid transport
chr12	110344598	110345338	NONE		-0.303077	13	0.011975	Epithelium	NONE
chr12	114408920	114409387	TBX5(-712)		0.351	10	1.0825e-05	Epithelium	GO:0060980 cell migration involved in coronary vasculogenesis;GO:0072513 positive regulation of secondary heart field cardioblast proliferation;GO:0003218 cardiac left ventricle formation
chr12	116370593	116371405	NONE		0.333333	12	7.396e-07	Stroma	NONE
chr12	123118620	123119284	NONE		0.442	10	0.00032475	Stroma	NONE
chr12	127146404	127146445	NONE		0.343	10	7.5776e-05	Epithelium	NONE
chr12	128708214	128708720	NONE		-0.35125	16	2.0462e-06	Epithelium	NONE
chr12	132135616	132135748	NONE		-0.313333	12	0.00020117	Epithelium	NONE
chr12	132136070	132136498	NONE		-0.470588	17	9.1915e-07	Epithelium	NONE
chr13	57632271	57632757	PCDH17(+702)		0.381	20	6.3019e-08	Epithelium	GO:1904071 presynaptic active zone assembly;GO:2000807 regulation of synaptic vesicle clustering;GO:0097091 synaptic vesicle clustering
chr13	57632618	57632719	PCDH17(+857)		0.346154	13	1.923e-07	Stroma	GO:1904071 presynaptic active zone assembly;GO:2000807 regulation of synaptic vesicle clustering;GO:0097091 synaptic vesicle clustering
chr13	103207180	103207257	NONE		-0.302	10	0.011496	Epithelium	NONE
chr13	110507941	110508105	NONE		-0.368	10	1.0825e-05	Epithelium	NONE
chr13	112055014	112055254	NONE		0.304545	11	2.8351e-06	Stroma	NONE
chr13	112055036	112055254	NONE		0.402	10	7.5776e-05	Epithelium	NONE
chr13	113079850	113080170	NONE		0.3375	12	4.9553e-05	Stroma	NONE
chr13	113532767	113532901	NONE		0.354	10	1.0825e-05	Stroma	NONE
chr13	113533008	113533126	NONE		0.418	10	1.0825e-05	Stroma	NONE
chr13	113789791	113790182	NONE		-0.363	10	0.00072528	Epithelium	NONE
chr13	113794823	113795217	NONE		-0.354	15	0.0001475	Epithelium	NONE
chr13	113928705	113929378	NONE		0.307	10	0.0001299	Stroma	NONE
chr13	114043874	114043975	NONE		0.579	10	1.0825e-05	Stroma	NONE
chr13	114044002	114044133	NONE		0.356154	13	1.923e-07	Stroma	NONE
chr13	114044243	114044339	NONE		0.409	10	1.0825e-05	Stroma	NONE
chr13	114105735	114106022	NONE		0.302	10	0.01469	Stroma	NONE
chr13	114352850	114352904	NONE		-0.313	10	0.00048713	Stroma	NONE
chr14	23898689	23899141	NONE		-0.332	10	0.00032475	Epithelium	NONE
chr14	38254979	38255701	CLEC14A(+1029)		0.331538	13	2.6729e-05	Epithelium	GO:0002042 cell migration involved in sprouting angiogenesis;GO:0002040 sprouting angiogenesis;GO:0043534 blood vessel endothelial cell migration
chr14	44962811	44963350	KLHL28(-1949)	TOGARAM1(+842)	0.373077	13	1.923e-07	Epithelium	NONE	GO:0031116 positive regulation of microtubule polymerization;GO:0031112 positive regulation of microtubule polymerization or depolymerization;GO:0031113 regulation of microtubule polymerization
chr14	70187641	70187983	SLC8A3(+1258)		0.341667	12	7.396e-07	Epithelium	GO:0098703 calcium ion import across plasma membrane;GO:1902656 calcium ion import into cytosol;GO:0099566 regulation of postsynaptic cytosolic calcium ion concentration
chr14	70555937	70556041	NONE		0.449	10	1.0825e-05	Stroma	NONE
chr14	91366936	91367442	NONE		-0.375	10	0.0038862	Stroma	NONE
chr14	104637315	104637431	NONE		-0.3775	12	0.00027439	Stroma	NONE
chr14	105595616	105595759	NONE		-0.502	10	1.0825e-05	Epithelium	NONE
chr14	105616177	105616502	NONE		-0.378	10	0.00032475	Epithelium	NONE
chr14	105662795	105662961	NONE		-0.395	12	1.4052e-05	Epithelium	NONE
chr14	105663461	105663956	NONE		-0.3	16	7.292e-06	Epithelium	NONE
chr14	105679646	105679747	NONE		-0.357333	15	0.00010523	Epithelium	NONE
chr14	106011737	106011954	NONE		-0.31	10	0.01469	Stroma	NONE
chr15	20048144	20048408	NONE		-0.484	10	1.0825e-05	Epithelium	NONE
chr15	21054651	21055053	NONE		-0.308125	16	0.00060427	Epithelium	NONE
chr15	21344892	21345283	NONE		0.352	10	0.00020568	Stroma	NONE
chr15	22715181	22715272	NONE		0.31	10	0.00020568	Epithelium	NONE
chr15	28819638	28819920	NONE		-0.321	10	0.0068415	Epithelium	NONE
chr15	37096259	37096779	MEIS2(+3366)		0.319167	12	0.00014422	Epithelium	GO:0110024 positive regulation of cardiac muscle myoblast proliferation;GO:0110022 regulation of cardiac muscle myoblast proliferation;GO:2000288 positive regulation of myoblast proliferation
chr15	43710568	43710963	NONE		0.307273	11	0.0018599	Stroma	NONE
chr15	66146343	66146727	NONE		0.359	10	0.0028795	Stroma	NONE
chr15	92161734	92161914	NONE		-0.36	10	1.0825e-05	Stroma	NONE
chr15	96285369	96285783	NONE		0.379	10	1.0825e-05	Stroma	NONE
chr15	101334154	101334456	NONE		-0.319	20	6.3019e-08	Epithelium	NONE
chr16	383458	383556	TMEM8A(-1525)		-0.337273	11	2.8351e-06	Stroma	GO:0008150 biological_process
chr16	952650	954047	NONE		0.304583	24	6.0393e-07	Stroma	NONE
chr16	1179437	1180036	NONE		-0.307143	14	9.401e-05	Stroma	NONE
chr16	1281404	1282372	NONE		-0.337692	13	0.00062804	Epithelium	NONE
chr16	1903313	1903798	NONE		0.41125	16	8.8679e-05	Stroma	NONE
chr16	3431833	3432165	NONE		0.318	10	4.33e-05	Stroma	NONE
chr16	4937818	4938018	PPL(-783)		-0.349167	12	0.0001028	Stroma	GO:0070268 cornification;GO:0031424 keratinization;GO:0045104 intermediate filament cytoskeleton organization
chr16	28600532	28600833	SULT1A2(-4203)		0.446	30	3.8831e-11	Stroma	GO:0050427 3'-phosphoadenosine 5'-phosphosulfate metabolic process;GO:0006068 ethanol catabolic process;GO:0034035 purine ribonucleoside bisphosphate metabolic process
chr16	28613509	28614264	NONE		0.431951	41	5.0798e-12	Stroma	NONE
chr16	28613727	28613792	NONE		0.350833	12	7.396e-07	Epithelium	NONE
chr16	29139477	29140223	NONE		0.384	10	0.00048713	Stroma	NONE
chr16	29157725	29158006	NONE		0.489	10	1.0825e-05	Stroma	NONE
chr16	29170637	29171070	NONE		0.367	10	2.165e-05	Stroma	NONE
chr16	29220235	29220626	NONE		0.49	14	6.7041e-06	Stroma	NONE
chr16	29266582	29266960	NONE		0.305833	12	2.2188e-05	Stroma	NONE
chr16	46649165	46649816	NONE		-0.343636	11	0.00027501	Epithelium	NONE
chr16	56627720	56628226	MT1M(-4260)		0.301	10	2.165e-05	Stroma	GO:0010273 detoxification of copper ion;GO:0006882 cellular zinc ion homeostasis;GO:1990169 stress response to copper ion
chr16	58816492	58816582	NONE		-0.304	10	0.00032475	Epithelium	NONE
chr16	81746211	81746764	NONE		0.426	15	0.0001475	Epithelium	NONE
chr16	84938054	84938568	NONE		0.331	10	0.0068415	Stroma	NONE
chr16	85162256	85163224	NONE		0.34	10	0.0089307	Stroma	NONE
chr16	85948259	85948341	NONE		-0.346	10	1.0825e-05	Stroma	NONE
chr16	87381790	87381955	FBXO31(+1884)		0.327273	11	2.8351e-06	Stroma	GO:0031571 mitotic G1 DNA damage checkpoint;GO:0050775 positive regulation of dendrite morphogenesis;GO:0044819 mitotic G1/S transition checkpoint
chr16	88088343	88089719	NONE		-0.326667	27	4.5843e-07	Epithelium	NONE
chr16	88101135	88101211	NONE		0.423	10	1.0825e-05	Epithelium	NONE
chr16	88134705	88135534	NONE		0.328182	11	0.00027501	Stroma	NONE
chr16	88135920	88136714	NONE		0.363	20	9.1555e-06	Stroma	NONE
chr16	88186478	88186597	NONE		0.484	10	1.0825e-05	Stroma	NONE
chr16	88223658	88224242	NONE		0.331667	12	1.4792e-06	Stroma	NONE
chr16	88318627	88318887	NONE		0.422	10	4.33e-05	Stroma	NONE
chr16	88928348	88928665	NONE		0.322727	11	0.00039408	Stroma	NONE
chr16	88933335	88933722	NONE		-0.461316	38	2.8555e-13	Epithelium	NONE
chr16	89188362	89188577	NONE		-0.326	10	1.0825e-05	Epithelium	NONE
chr16	89202307	89202456	SLC22A31(-2261)		0.306	10	0.00032475	Stroma	GO:0006811 ion transport;GO:0055085 transmembrane transport;GO:0006810 transport
chr17	790505	790828	NONE		0.3275	12	0.00085794	Stroma	NONE
chr17	851150	852216	NONE		0.462	10	1.0825e-05	Stroma	NONE
chr17	883606	883994	NONE		0.327	10	7.5776e-05	Stroma	NONE
chr17	1190747	1191323	NONE		-0.493	10	0.00020568	Epithelium	NONE
chr17	1210375	1210563	NONE		-0.428	10	2.165e-05	Epithelium	NONE
chr17	2057537	2057594	HIC1(+1256)		0.41	10	1.0825e-05	Stroma	GO:0043517 positive regulation of DNA damage response, signal transduction by p53 class mediator;GO:1901798 positive regulation of signal transduction by p53 class mediator;GO:0043516 regulation of DNA damage response, signal transduction by p53 class mediator
chr17	5097122	5097267	NONE		0.437	10	1.0825e-05	Epithelium	NONE
chr17	7022836	7023015	BCL6B(-94)		0.336	10	1.0825e-05	Epithelium	GO:0000122 negative regulation of transcription by RNA polymerase II;GO:0045892 negative regulation of transcription, DNA-templated;GO:1903507 negative regulation of nucleic acid-templated transcription
chr17	7091914	7091999	NONE		0.566923	13	1.923e-07	Stroma	NONE
chr17	7333160	7333245	NEURL4(-3875)	ACAP1(-3326)	0.686923	13	1.923e-07	Stroma	GO:0016567 protein ubiquitination;GO:0032446 protein modification by small protein conjugation;GO:0070647 protein modification by small protein conjugation or removal	GO:0043547 positive regulation of GTPase activity;GO:0043087 regulation of GTPase activity;GO:0051345 positive regulation of hydrolase activity
chr17	7674865	7675157	NONE		0.424	20	1.3292e-07	Epithelium	NONE
chr17	9004039	9004433	NONE		-0.378	10	1.0825e-05	Stroma	NONE
chr17	15836729	15836974	NONE		0.345	14	0.00011357	Stroma	NONE
chr17	20654665	20655214	NONE		0.326	15	0.00062176	Stroma	NONE
chr17	22914555	22914778	NONE		-0.301	10	0.018543	Epithelium	NONE
chr17	23703578	23703819	NONE		-0.309	10	0.0020892	Epithelium	NONE
chr17	25322234	25322504	NONE		-0.322	10	0.0089307	Epithelium	NONE
chr17	28709379	28710138	PROCA1(+2095)		-0.418	10	0.00048713	Epithelium	GO:0050482 arachidonic acid secretion;GO:1903963 arachidonate transport;GO:0015909 long-chain fatty acid transport
chr17	35488100	35488539	SLFN12L(-463)		0.316667	15	8.2384e-06	Epithelium	NONE
chr17	36182704	36182747	NONE		0.360833	12	7.396e-07	Stroma	NONE
chr17	37954831	37955381	NONE		-0.301	10	0.00032475	Epithelium	NONE
chr17	38034313	38034876	NONE		-0.314375	16	7.292e-06	Epithelium	NONE
chr17	38158321	38158843	NONE		-0.321538	13	0.00013038	Epithelium	NONE
chr17	40093059	40093399	NONE		0.433333	12	7.396e-07	Stroma	NONE
chr17	40320384	40320886	NONE		0.378182	11	0.00027501	Stroma	NONE
chr17	40336226	40336738	NONE		0.332	10	0.0028795	Stroma	NONE
chr17	48722277	48722496	PRAC2(-1305)	PRAC1(+135)	0.301538	13	0.00017326	Epithelium	NONE
chr17	50193989	50194705	NONE		0.369	10	0.0028795	Stroma	NONE
chr17	58337583	58337764	NONE		-0.305	10	0.0015047	Stroma	NONE
chr17	75587608	75587883	MYO15B(-312)		0.371	10	1.0825e-05	Stroma	NONE
chr17	76709217	76709631	MXRA7(+1531)		0.409	10	2.165e-05	Stroma	NONE
chr17	77351901	77352126	NONE		0.46	10	1.0825e-05	Stroma	NONE
chr17	78358556	78358903	SOCS3(+1347)		0.388	10	0.00048713	Stroma	GO:0060708 spongiotrophoblast differentiation;GO:0060670 branching involved in labyrinthine layer morphogenesis;GO:0046627 negative regulation of insulin receptor signaling pathway
chr17	79952135	79952448	NONE		0.329333	15	3.067e-06	Stroma	NONE
chr17	81511381	81511551	ACTG1(+1315)		-0.552778	18	4.4838e-06	Epithelium	GO:0038096 Fc-gamma receptor signaling pathway involved in phagocytosis;GO:0098974 postsynaptic actin cytoskeleton organization;GO:0002431 Fc receptor mediated stimulatory signaling pathway
chr17	82449523	82450072	C17orf62(+911)		-0.347	10	0.00020568	Stroma	GO:0045728 respiratory burst after phagocytosis;GO:0002679 respiratory burst involved in defense response;GO:0045730 respiratory burst
chr17	82613286	82613533	NONE		0.428333	12	5.1772e-06	Stroma	NONE
chr17	82859025	82859236	NONE		0.337692	13	2.6729e-05	Stroma	NONE
chr17	83121543	83121604	NONE		0.301	10	4.33e-05	Stroma	NONE
chr17	83199231	83199671	NONE		-0.437	10	0.00072528	Stroma	NONE
chr18	456429	457310	NONE		0.33	10	0.00072528	Stroma	NONE
chr18	2913950	2914661	NONE		0.456	10	1.0825e-05	Stroma	NONE
chr18	3597505	3598244	NONE		0.363636	11	0.0018599	Stroma	NONE
chr18	57436427	57436953	ONECUT2(+1005)		0.366	10	1.0825e-05	Epithelium	GO:0048935 peripheral nervous system neuron development;GO:0030512 negative regulation of transforming growth factor beta receptor signaling pathway;GO:0048934 peripheral nervous system neuron differentiation
chr18	57436427	57436953	ONECUT2(+1005)		0.343	10	1.0825e-05	Stroma	GO:0048935 peripheral nervous system neuron development;GO:0030512 negative regulation of transforming growth factor beta receptor signaling pathway;GO:0048934 peripheral nervous system neuron differentiation
chr18	76432918	76434337	NONE		0.339	27	0.0038862	Stroma	NONE
chr18	76434472	76435107	NONE		0.305	10	1.0825e-05	Stroma	NONE
chr18	76459706	76460116	NONE		0.362667	15	7.4588e-05	Stroma	NONE
chr18	76463636	76464074	NONE		0.585	10	1.0825e-05	Stroma	NONE
chr19	381777	382262	NONE		-0.306	10	0.00048713	Stroma	NONE
chr19	674357	674762	FSTL3(-1805)		-0.348182	11	0.00055285	Epithelium	GO:0045671 negative regulation of osteoclast differentiation;GO:0032926 negative regulation of activin receptor signaling pathway;GO:0002762 negative regulation of myeloid leukocyte differentiation
chr19	693800	694048	PRSS57(+1574)		-0.308333	12	0.0001028	Epithelium	GO:0006508 proteolysis;GO:0019538 protein metabolic process;GO:1901564 organonitrogen compound metabolic process
chr19	855498	856086	CFD(-3872)		-0.319167	12	0.0068117	Stroma	GO:0006957 complement activation, alternative pathway;GO:0002576 platelet degranulation;GO:0043312 neutrophil degranulation
chr19	1070610	1071112	ARHGAP45(+4938)		0.3035	20	3.7358e-06	Stroma	GO:0043312 neutrophil degranulation;GO:0002283 neutrophil activation involved in immune response;GO:0042119 neutrophil activation
chr19	2064540	2065376	NONE		0.398636	22	3.1038e-07	Stroma	NONE
chr19	2064577	2065013	NONE		0.3575	12	7.396e-07	Epithelium	NONE
chr19	2575550	2575737	NONE		-0.303	10	4.33e-05	Epithelium	NONE
chr19	2598106	2598380	NONE		-0.31	10	0.0038862	Epithelium	NONE
chr19	2607852	2608335	NONE		-0.3325	16	3.9894e-05	Epithelium	NONE
chr19	3407407	3408240	NONE		0.428	10	0.00020568	Stroma	NONE
chr19	5341584	5341919	NONE		-0.309231	13	5.2305e-05	Epithelium	NONE
chr19	7494299	7495137	NONE		0.365	10	2.165e-05	Stroma	NONE
chr19	8609869	8610029	ADAMTS10(-1684)		0.3	10	1.0825e-05	Epithelium	GO:0006508 proteolysis;GO:0019538 protein metabolic process;GO:1901564 organonitrogen compound metabolic process
chr19	9669713	9669734	NONE		0.34	10	0.00048713	Stroma	NONE
chr19	12940138	12940425	CALR(+1675)		-0.328	10	0.0015047	Epithelium	GO:0002502 peptide antigen assembly with MHC class I protein complex;GO:1901164 negative regulation of trophoblast cell migration;GO:2000510 positive regulation of dendritic cell chemotaxis
chr19	15555113	15555386	NONE		0.35	18	2.0769e-06	Stroma	NONE
chr19	23002760	23003276	ZNF728(+158)		0.371333	15	7.4588e-05	Epithelium	GO:0006355 regulation of transcription, DNA-templated;GO:1903506 regulation of nucleic acid-templated transcription;GO:0006351 transcription, DNA-templated
chr19	23471399	23471655	NONE		0.385	10	1.0825e-05	Epithelium	NONE
chr19	32310072	32310145	NONE		-0.336	10	1.0825e-05	Epithelium	NONE
chr19	34678217	34678821	SCGB2B2(-2820)	ZNF302(+802)	0.315	10	0.0028795	Epithelium	NONE	GO:0006357 regulation of transcription by RNA polymerase II;GO:0006366 transcription by RNA polymerase II;GO:0006355 regulation of transcription, DNA-templated
chr19	35448864	35449317	FFAR2(+790)		-0.310909	11	0.0052365	Stroma	GO:0002879 positive regulation of acute inflammatory response to non-antigenic stimulus;GO:0002752 cell surface pattern recognition receptor signaling pathway;GO:2000484 positive regulation of interleukin-8 secretion
chr19	39915317	39915488	NONE		0.36	10	1.0825e-05	Epithelium	NONE
chr19	40687298	40688729	NUMBL(+2637)		0.327143	14	0.00033848	Stroma	GO:0021849 neuroblast division in subventricular zone;GO:0021873 forebrain neuroblast division;GO:0021670 lateral ventricle development
chr19	47307593	47308128	C5AR1(-2013)		-0.36	10	0.00072528	Epithelium	GO:0038178 complement component C5a signaling pathway;GO:0090023 positive regulation of neutrophil chemotaxis;GO:0010759 positive regulation of macrophage chemotaxis
chr19	47414054	47414659	MEIS3(+4931)		-0.367857	14	0.00056879	Epithelium	GO:0051897 positive regulation of protein kinase B signaling;GO:2001234 negative regulation of apoptotic signaling pathway;GO:0051896 regulation of protein kinase B signaling
chr19	49338711	49338878	CD37(+3395)		0.394	10	0.0020892	Epithelium	NONE
chr19	50604384	50604484	NONE		0.309091	11	1.1341e-05	Epithelium	NONE
chr19	55384561	55384803	RPL28(-1250)	TMEM238(-84)	-0.379167	12	8.8752e-06	Stroma	GO:0006614 SRP-dependent cotranslational protein targeting to membrane;GO:0006613 cotranslational protein targeting to membrane;GO:0000184 nuclear-transcribed mRNA catabolic process, nonsense-mediated decay	NONE
chr19	56257841	56257968	NONE		0.322	10	1.0825e-05	Stroma	NONE
chr19	56306177	56307141	NONE		0.412105	38	3.4333e-12	Stroma	NONE
chr19	56671412	56671920	ZNF835(+94)		0.378	10	1.0825e-05	Epithelium	GO:0000122 negative regulation of transcription by RNA polymerase II;GO:0045944 positive regulation of transcription by RNA polymerase II;GO:0045892 negative regulation of transcription, DNA-templated
chr19	58606371	58606499	NONE		-0.303	10	0.0015047	Stroma	NONE
chr2	732125	732417	NONE		-0.372	10	2.165e-05	Stroma	NONE
chr2	732933	733047	NONE		-0.323571	14	8.3144e-06	Epithelium	NONE
chr2	732933	733030	NONE		-0.520833	12	7.396e-07	Stroma	NONE
chr2	847003	847338	NONE		-0.401	10	2.165e-05	Stroma	NONE
chr2	868359	868456	NONE		-0.399333	15	5.5763e-06	Epithelium	NONE
chr2	868860	869000	NONE		-0.313529	17	6.9609e-06	Epithelium	NONE
chr2	1494026	1494533	NONE		-0.321	10	0.00020568	Epithelium	NONE
chr2	1793670	1794306	NONE		0.492	10	0.00048713	Stroma	NONE
chr2	2462145	2462517	NONE		-0.402857	14	3.545e-05	Stroma	NONE
chr2	3492779	3493432	NONE		0.412	10	4.33e-05	Stroma	NONE
chr2	3585300	3585647	NONE		0.418125	16	5.1066e-06	Stroma	NONE
chr2	14821116	14821221	NONE		0.335	10	0.00072528	Stroma	NONE
chr2	20447662	20447753	RHOB(+634)		0.334	10	1.0825e-05	Stroma	GO:0061154 endothelial tube morphogenesis;GO:0010595 positive regulation of endothelial cell migration;GO:0003159 morphogenesis of an endothelium
chr2	89611693	89611933	NONE		0.383333	21	5.9246e-08	Epithelium	NONE
chr2	91589348	91589675	NONE		0.31	13	1.923e-07	Stroma	NONE
chr2	91686126	91686415	NONE		0.357059	17	9.1915e-07	Epithelium	NONE
chr2	96526199	96526435	NONE		0.314	10	1.0825e-05	Stroma	NONE
chr2	109317700	109318256	NONE		0.308	10	0.00020568	Stroma	NONE
chr2	112433098	112433183	RGPD8(+504)		0.324	10	1.0825e-05	Stroma	GO:0006607 NLS-bearing protein import into nucleus;GO:0006606 protein import into nucleus;GO:0051170 import into nucleus
chr2	113235968	113236052	NONE		-0.371	10	2.165e-05	Stroma	NONE
chr2	113979645	113979764	NONE		0.364615	13	1.8653e-05	Stroma	NONE
chr2	114084360	114085098	NONE		-0.3275	12	7.396e-07	Epithelium	NONE
chr2	120847986	120848273	NONE		0.339	10	0.0038862	Stroma	NONE
chr2	151288958	151289059	NMI(+1048)		-0.307	10	0.0001299	Stroma	GO:0045355 negative regulation of interferon-alpha biosynthetic process;GO:0045358 negative regulation of interferon-beta biosynthetic process;GO:1902524 positive regulation of protein K48-linked ubiquitination
chr2	161502257	161502481	NONE		-0.356	10	0.0068415	Stroma	NONE
chr2	191679340	191679656	NABP1(+966)		-0.321	10	1.0825e-05	Stroma	GO:0042795 snRNA transcription by RNA polymerase II;GO:0009301 snRNA transcription;GO:0098781 ncRNA transcription
chr2	199954192	199954407	MAIP1(-1017)		-0.316429	14	0.0043891	Epithelium	GO:0036444 calcium import into the mitochondrion;GO:0032979 protein insertion into mitochondrial inner membrane from matrix side;GO:0032978 protein insertion into membrane from inner side
chr2	204109589	204110028	NONE		0.355833	12	7.396e-07	Stroma	NONE
chr2	216699509	216700184	IGFBP5(-4322)		0.312	10	0.10512	Stroma	GO:1904205 negative regulation of skeletal muscle hypertrophy;GO:1904204 regulation of skeletal muscle hypertrophy;GO:0014734 skeletal muscle hypertrophy
chr2	217093071	217093132	NONE		0.366	10	2.165e-05	Stroma	NONE
chr2	237664161	237664757	NONE		-0.329	10	0.00032475	Stroma	NONE
chr2	237669617	237670783	NONE		0.329412	17	1.8011e-05	Stroma	NONE
chr2	237673489	237673834	NONE		-0.373	10	0.00048713	Stroma	NONE
chr2	238636360	238636478	NONE		0.309091	11	1.9846e-05	Stroma	NONE
chr2	238776525	238776967	NONE		-0.348333	12	7.396e-07	Stroma	NONE
chr2	238905949	238906045	NONE		0.37	12	7.396e-07	Stroma	NONE
chr2	239069384	239069707	NONE		-0.314	10	4.33e-05	Epithelium	NONE
chr2	239247425	239247795	NONE		-0.444	10	1.0825e-05	Stroma	NONE
chr2	241115740	241115883	NONE		0.355	10	0.035463	Epithelium	NONE
chr2	241549848	241550304	NONE		-0.306429	14	0.00023709	Epithelium	NONE
chr2	241892439	241893110	NONE		0.54	11	2.8351e-06	Stroma	NONE
chr20	4032040	4032139	NONE		-0.416	10	1.0825e-05	Stroma	NONE
chr20	4034150	4034566	NONE		0.368	10	1.0825e-05	Stroma	NONE
chr20	21706501	21706695	PAX1(+939)		0.43	15	5.5763e-06	Epithelium	GO:0043374 CD8-positive, alpha-beta T cell differentiation;GO:0043367 CD4-positive, alpha-beta T cell differentiation;GO:0061056 sclerotome development
chr20	24813197	24813267	NONE		-0.319	10	2.165e-05	Epithelium	NONE
chr20	25868037	25868115	NONE		0.363	10	7.5776e-05	Stroma	NONE
chr20	30488569	30488809	NONE		0.324	10	0.0001299	Epithelium	NONE
chr20	30585124	30585282	NONE		0.427	10	2.165e-05	Stroma	NONE
chr20	31613970	31614200	NONE		0.34	12	0.00020117	Stroma	NONE
chr20	38164416	38164972	TGM2(+678)		0.442	10	1.0825e-05	Stroma	GO:0018153 isopeptide cross-linking via N6-(L-isoglutamyl)-L-lysine;GO:0032471 negative regulation of endoplasmic reticulum calcium ion concentration;GO:0051561 positive regulation of mitochondrial calcium ion concentration
chr20	43175833	43176284	NONE		-0.34	13	1.923e-07	Epithelium	NONE
chr20	47117256	47117603	NONE		0.412	10	0.00020568	Stroma	NONE
chr20	47895347	47895496	NONE		-0.363	10	1.0825e-05	Stroma	NONE
chr20	48506775	48506963	NONE		-0.324	10	0.00020568	Stroma	NONE
chr20	51802387	51802543	SALL4(+55)		0.526667	12	1.4792e-06	Stroma	GO:0001833 inner cell mass cell proliferation;GO:0001843 neural tube closure;GO:0001832 blastocyst growth
chr20	53660268	53660477	NONE		0.37	13	1.923e-07	Epithelium	NONE
chr20	57701732	57702499	NONE		0.402	10	1.0825e-05	Stroma	NONE
chr20	58150908	58151269	NONE		-0.349286	14	0.00040321	Stroma	NONE
chr20	58160596	58160995	NONE		0.323	10	0.0028795	Stroma	NONE
chr20	58891716	58891805	NONE		-0.480909	11	2.8351e-06	Epithelium	NONE
chr20	61675355	61675756	NONE		-0.345652	23	1.7496e-08	Epithelium	NONE
chr20	62069529	62070203	TAF4(-4056)		0.323	10	0.00072528	Stroma	GO:0001541 ovarian follicle development;GO:0008585 female gonad development;GO:0046545 development of primary female sexual characteristics
chr20	62683846	62684061	NONE		-0.51875	24	1.6065e-08	Stroma	NONE
chr20	64108279	64108368	NPBWR2(-1153)		-0.422	10	0.00032475	Epithelium	GO:0038003 opioid receptor signaling pathway;GO:0007218 neuropeptide signaling pathway;GO:0007186 G protein-coupled receptor signaling pathway
chr21	8209811	8209843	NONE		0.339	10	1.0825e-05	Epithelium	NONE
chr21	8381367	8381496	NONE		-0.325	12	5.1772e-06	Stroma	NONE
chr21	44763771	44764459	NONE		-0.333	10	0.00105	Epithelium	NONE
chr21	44912837	44913119	NONE		0.337	10	1.0825e-05	Stroma	NONE
chr21	45384669	45384835	NONE		0.431	10	1.0825e-05	Stroma	NONE
chr21	46033708	46033930	NONE		0.429	10	1.0825e-05	Stroma	NONE
chr21	46079581	46079921	NONE		0.394167	12	0.0023164	Stroma	NONE
chr21	46184471	46185009	SPATC1L(-281)		-0.376	20	1.9281e-06	Stroma	GO:0008150 biological_process
chr21	46201076	46201483	NONE		0.420667	15	3.067e-06	Stroma	NONE
chr21	46201076	46201483	NONE		0.346667	15	3.067e-06	Epithelium	NONE
chr21	46386003	46386858	NONE		0.349	10	0.0020892	Stroma	NONE
chr21	46698855	46698890	NONE		-0.364	10	1.0825e-05	Stroma	NONE
chr22	11158657	11158887	NONE		0.422917	24	3.2749e-08	Epithelium	NONE
chr22	11158817	11158890	NONE		0.330769	13	0.00022768	Stroma	NONE
chr22	16520627	16520700	NONE		0.348182	11	0.0014006	Stroma	NONE
chr22	16520633	16520700	NONE		0.43	10	7.5776e-05	Epithelium	NONE
chr22	20866299	20867016	NONE		0.317	10	0.035463	Stroma	NONE
chr22	28884664	28885355	ZNRF3(+1418)		0.318	10	0.0001299	Stroma	GO:0038018 Wnt receptor catabolic process;GO:2000095 regulation of Wnt signaling pathway, planar cell polarity pathway;GO:2000051 negative regulation of non-canonical Wnt signaling pathway
chr22	29094865	29095165	NONE		0.313	10	0.035463	Stroma	NONE
chr22	29625083	29625223	NONE		0.3375	12	8.8752e-06	Stroma	NONE
chr22	31611150	31611608	NONE		0.336	10	0.0020892	Stroma	NONE
chr22	39623988	39624215	NONE		0.367	10	0.0020892	Stroma	NONE
chr22	41049000	41049816	NONE		0.384	10	0.005196	Stroma	NONE
chr22	44129680	44130322	NONE		0.343846	13	5.7689e-06	Stroma	NONE
chr22	46063248	46064590	NONE		0.36	21	1.2823e-06	Stroma	NONE
chr22	46084593	46084722	NONE		0.328333	12	7.396e-07	Stroma	NONE
chr22	46092134	46093887	NONE		0.3265	20	9.1555e-06	Stroma	NONE
chr22	46527866	46528745	NONE		-0.305882	17	4.4735e-05	Stroma	NONE
chr22	46635134	46635457	NONE		0.336667	12	7.396e-07	Stroma	NONE
chr22	46652933	46653307	NONE		0.484	10	0.00032475	Stroma	NONE
chr22	47200308	47200895	NONE		0.323	10	0.00072528	Stroma	NONE
chr22	47396089	47396371	NONE		-0.306	10	0.0015047	Epithelium	NONE
chr22	48960120	48960476	NONE		-0.369231	13	2.3076e-06	Epithelium	NONE
chr22	49656616	49657428	NONE		-0.308	10	0.0015047	Stroma	NONE
chr22	49963090	49963377	PIM3(+2721)		0.373333	15	4.5764e-06	Stroma	GO:0061179 negative regulation of insulin secretion involved in cellular response to glucose stimulus;GO:0046676 negative regulation of insulin secretion;GO:0061178 regulation of insulin secretion involved in cellular response to glucose stimulus
chr22	49999839	50000047	NONE		0.418182	11	2.8351e-06	Epithelium	NONE
chr22	50147229	50147580	NONE		0.351724	29	7.609e-11	Stroma	NONE
chr22	50748536	50748941	NONE		-0.395833	12	7.396e-07	Epithelium	NONE
chr3	10142594	10143045	VHL(+1812)		-0.337	10	0.0038862	Stroma	GO:0061428 negative regulation of transcription from RNA polymerase II promoter in response to hypoxia;GO:0097201 negative regulation of transcription from RNA polymerase II promoter in response to stress;GO:0061418 regulation of transcription from RNA polymerase II promoter in response to hypoxia
chr3	90996863	90996948	NONE		-0.331	10	0.0001299	Epithelium	NONE
chr3	96617356	96618001	MTRNR2L12(+557)		-0.300909	22	2.6723e-06	Stroma	GO:1900118 negative regulation of execution phase of apoptosis;GO:1900117 regulation of execution phase of apoptosis;GO:2000272 negative regulation of signaling receptor activity
chr3	119952374	119952442	NONE		-0.313	10	1.0825e-05	Epithelium	NONE
chr3	186863570	186863810	NONE		-0.337	10	7.5776e-05	Stroma	NONE
chr3	198100410	198100589	NONE		-0.507	10	0.00048713	Stroma	NONE
chr3	198103536	198103789	NONE		-0.345	10	0.00072528	Stroma	NONE
chr4	1053655	1054380	NONE		0.332	10	1.0825e-05	Stroma	NONE
chr4	1207569	1207774	SPON2(+1290)		0.435833	12	7.396e-07	Stroma	GO:0060907 positive regulation of macrophage cytokine production;GO:0043152 induction of bacterial agglutination;GO:0010935 regulation of macrophage cytokine production
chr4	1245143	1245583	CTBP1(+3774)		0.336667	15	0.0001742	Stroma	GO:0090241 negative regulation of histone H4 acetylation;GO:0090239 regulation of histone H4 acetylation;GO:0035067 negative regulation of histone acetylation
chr4	2297727	2298820	NONE		0.439286	28	1.335e-09	Stroma	NONE
chr4	3875797	3876358	NONE		-0.303	10	0.00020568	Epithelium	NONE
chr4	6447759	6448120	NONE		0.336	10	0.00105	Stroma	NONE
chr4	8620634	8621023	NONE		-0.328	10	2.165e-05	Stroma	NONE
chr4	8626156	8626670	NONE		-0.32	10	0.0020892	Epithelium	NONE
chr4	8632087	8632308	NONE		-0.366	10	2.165e-05	Stroma	NONE
chr4	8632245	8632317	NONE		-0.389	10	1.0825e-05	Epithelium	NONE
chr4	56693972	56694157	NONE		-0.302	10	0.00020568	Epithelium	NONE
chr4	94540198	94540477	NONE		-0.313333	12	3.3282e-05	Epithelium	NONE
chr4	141333300	141333401	NONE		0.340769	13	1.923e-07	Stroma	NONE
chr4	188446658	188447395	NONE		-0.314286	14	1.9274e-05	Stroma	NONE
chr4	189810775	189810910	NONE		0.3135	20	8.5123e-08	Epithelium	NONE
chr4	189810775	189810910	NONE		0.3015	20	2.445e-05	Stroma	NONE
chr5	747753	747958	NONE		-0.304545	11	0.0041025	Epithelium	NONE
chr5	839906	840242	NONE		-0.352	10	0.00020568	Epithelium	NONE
chr5	42993734	42993991	NONE		0.381333	15	1.4612e-05	Epithelium	NONE
chr5	43017249	43017971	NONE		-0.326	10	0.00072528	Stroma	NONE
chr5	56097919	56098025	NONE		-0.373	10	0.0001299	Stroma	NONE
chr5	77636776	77636880	OTP(+2860)		0.336364	11	1.1341e-05	Stroma	GO:0021985 neurohypophysis development;GO:0021979 hypothalamus cell differentiation;GO:0002052 positive regulation of neuroblast proliferation
chr5	140828301	140828390	PCDHA6(+368)		0.444118	17	7.7069e-07	Epithelium	GO:0007156 homophilic cell adhesion via plasma membrane adhesion molecules;GO:0098742 cell-cell adhesion via plasma-membrane adhesion molecules;GO:0098609 cell-cell adhesion
chr5	140848759	140848823	PCDHA9(+1328)		0.368333	12	2.9584e-06	Epithelium	GO:0007156 homophilic cell adhesion via plasma membrane adhesion molecules;GO:0098742 cell-cell adhesion via plasma-membrane adhesion molecules;GO:0098609 cell-cell adhesion
chr5	140869286	140869403	PCDHA11(+1099)		0.305	10	7.5776e-05	Epithelium	GO:0007156 homophilic cell adhesion via plasma membrane adhesion molecules;GO:0098742 cell-cell adhesion via plasma-membrane adhesion molecules;GO:0098609 cell-cell adhesion
chr5	140870332	140870490	PCDHA11(+2165)		0.307	10	0.0015047	Stroma	GO:0007156 homophilic cell adhesion via plasma membrane adhesion molecules;GO:0098742 cell-cell adhesion via plasma-membrane adhesion molecules;GO:0098609 cell-cell adhesion
chr5	140875685	140875764	PCDHA12(+252)		0.311	10	0.0028795	Epithelium	GO:0007156 homophilic cell adhesion via plasma membrane adhesion molecules;GO:0098742 cell-cell adhesion via plasma-membrane adhesion molecules;GO:0098609 cell-cell adhesion
chr5	141102592	141102699	PCDHB3(+2173)		0.351	10	1.0825e-05	Epithelium	GO:0016339 calcium-dependent cell-cell adhesion via plasma membrane cell adhesion molecules;GO:0007156 homophilic cell adhesion via plasma membrane adhesion molecules;GO:0098742 cell-cell adhesion via plasma-membrane adhesion molecules
chr5	141137149	141137218	PCDHB5(+1966)		0.343	10	0.0089307	Stroma	GO:0016339 calcium-dependent cell-cell adhesion via plasma membrane cell adhesion molecules;GO:0007156 homophilic cell adhesion via plasma membrane adhesion molecules;GO:0098742 cell-cell adhesion via plasma-membrane adhesion molecules
chr5	141152038	141152330	PCDHB6(+2162)		0.315333	15	0.00012469	Epithelium	GO:0016339 calcium-dependent cell-cell adhesion via plasma membrane cell adhesion molecules;GO:0009988 cell-cell recognition;GO:0007156 homophilic cell adhesion via plasma membrane adhesion molecules
chr5	141157419	141157836	NONE		0.311765	46	8.0206e-05	Epithelium	NONE
chr5	141157964	141158129	NONE		0.313846	13	5.2305e-05	Epithelium	NONE
chr5	141178116	141178283	PCDHB16(-3199)	PCDHB8(+410)	0.325	10	1.0825e-05	Epithelium	GO:0016339 calcium-dependent cell-cell adhesion via plasma membrane cell adhesion molecules;GO:0007156 homophilic cell adhesion via plasma membrane adhesion molecules;GO:0098742 cell-cell adhesion via plasma-membrane adhesion molecules	GO:0007156 homophilic cell adhesion via plasma membrane adhesion molecules;GO:0098742 cell-cell adhesion via plasma-membrane adhesion molecules;GO:0098609 cell-cell adhesion
chr5	141184415	141184462	PCDHB9(-2688)		0.318	15	5.5763e-06	Stroma	GO:0016339 calcium-dependent cell-cell adhesion via plasma membrane cell adhesion molecules;GO:0007156 homophilic cell adhesion via plasma membrane adhesion molecules;GO:0098742 cell-cell adhesion via plasma-membrane adhesion molecules
chr5	141194424	141194692	PCDHB10(+2205)		0.341667	12	7.396e-07	Stroma	GO:0016339 calcium-dependent cell-cell adhesion via plasma membrane cell adhesion molecules;GO:0007156 homophilic cell adhesion via plasma membrane adhesion molecules;GO:0098742 cell-cell adhesion via plasma-membrane adhesion molecules
chr5	141214205	141214400	PCDHB13(+384)		0.355	10	1.0825e-05	Epithelium	GO:0016339 calcium-dependent cell-cell adhesion via plasma membrane cell adhesion molecules;GO:0007156 homophilic cell adhesion via plasma membrane adhesion molecules;GO:0098742 cell-cell adhesion via plasma-membrane adhesion molecules
chr5	141215644	141215830	PCDHB13(+1818)		0.318	10	0.0020892	Stroma	GO:0016339 calcium-dependent cell-cell adhesion via plasma membrane cell adhesion molecules;GO:0007156 homophilic cell adhesion via plasma membrane adhesion molecules;GO:0098742 cell-cell adhesion via plasma-membrane adhesion molecules
chr5	141224845	141224904	PCDHB14(+1943)		0.421	10	4.33e-05	Stroma	GO:0016339 calcium-dependent cell-cell adhesion via plasma membrane cell adhesion molecules;GO:0007156 homophilic cell adhesion via plasma membrane adhesion molecules;GO:0098742 cell-cell adhesion via plasma-membrane adhesion molecules
chr5	141225397	141225566	PCDHB14(+2550)		0.302	10	0.0001299	Epithelium	GO:0016339 calcium-dependent cell-cell adhesion via plasma membrane cell adhesion molecules;GO:0007156 homophilic cell adhesion via plasma membrane adhesion molecules;GO:0098742 cell-cell adhesion via plasma-membrane adhesion molecules
chr5	141236402	141236459	NONE		0.355	12	0.0001028	Stroma	NONE
chr5	141351964	141352033	PCDHGA4(-3026)		0.369167	12	2.2188e-05	Stroma	GO:0007156 homophilic cell adhesion via plasma membrane adhesion molecules;GO:0007283 spermatogenesis;GO:0098742 cell-cell adhesion via plasma-membrane adhesion molecules
chr5	141366048	141366257	PCDHGB3(-4111)		0.341	10	7.5776e-05	Epithelium	GO:0007156 homophilic cell adhesion via plasma membrane adhesion molecules;GO:0098742 cell-cell adhesion via plasma-membrane adhesion molecules;GO:0098609 cell-cell adhesion
chr5	141387984	141388112	PCDHGA8(-4766)	PCDHGB4(+163)	0.415	10	0.0038862	Stroma	GO:0007156 homophilic cell adhesion via plasma membrane adhesion molecules;GO:0098742 cell-cell adhesion via plasma-membrane adhesion molecules;GO:0098609 cell-cell adhesion	GO:0016339 calcium-dependent cell-cell adhesion via plasma membrane cell adhesion molecules;GO:0007156 homophilic cell adhesion via plasma membrane adhesion molecules;GO:0098742 cell-cell adhesion via plasma-membrane adhesion molecules
chr5	141398311	141398361	PCDHGA9(-4617)	PCDHGB5(+208)	0.354	10	4.33e-05	Stroma	GO:0007156 homophilic cell adhesion via plasma membrane adhesion molecules;GO:0098742 cell-cell adhesion via plasma-membrane adhesion molecules;GO:0098609 cell-cell adhesion	GO:0007156 homophilic cell adhesion via plasma membrane adhesion molecules;GO:0098742 cell-cell adhesion via plasma-membrane adhesion molecules;GO:0098609 cell-cell adhesion
chr5	141408061	141408476	PCDHGA10(-4907)	PCDHGB6(+66)	0.335385	13	1.3461e-06	Stroma	GO:0007156 homophilic cell adhesion via plasma membrane adhesion molecules;GO:0098742 cell-cell adhesion via plasma-membrane adhesion molecules;GO:0098609 cell-cell adhesion	GO:0007156 homophilic cell adhesion via plasma membrane adhesion molecules;GO:0098742 cell-cell adhesion via plasma-membrane adhesion molecules;GO:0098609 cell-cell adhesion
chr5	141417798	141418133	PCDHGA11(-3229)	PCDHGB7(+275)	0.363333	12	8.8752e-06	Epithelium	GO:0007156 homophilic cell adhesion via plasma membrane adhesion molecules;GO:0098742 cell-cell adhesion via plasma-membrane adhesion molecules;GO:0098609 cell-cell adhesion	GO:0007156 homophilic cell adhesion via plasma membrane adhesion molecules;GO:0098742 cell-cell adhesion via plasma-membrane adhesion molecules;GO:0098609 cell-cell adhesion
chr5	141432335	141432469	PCDHGA12(+1784)		0.42	10	7.5776e-05	Epithelium	GO:0007156 homophilic cell adhesion via plasma membrane adhesion molecules;GO:0098742 cell-cell adhesion via plasma-membrane adhesion molecules;GO:0098609 cell-cell adhesion
chr5	167427552	167427930	NONE		0.398571	14	6.7041e-06	Stroma	NONE
chr5	177479868	177480528	NONE		0.315833	12	0.00020117	Stroma	NONE
chr5	178302044	178302421	NONE		-0.445926	27	2.2282e-06	Stroma	NONE
chr5	179801635	179801995	MGAT4B(+1183)		0.300833	12	0.002914	Stroma	GO:0006491 N-glycan processing;GO:0006487 protein N-linked glycosylation;GO:0006486 protein glycosylation
chr5	181273393	181273584	NONE		0.327	10	0.0015047	Epithelium	NONE
chr6	312008	312195	NONE		0.395	10	4.33e-05	Stroma	NONE
chr6	396694	397007	NONE		-0.312	10	7.5776e-05	Stroma	NONE
chr6	396700	397315	NONE		-0.301429	14	0.002821	Epithelium	NONE
chr6	1393439	1393770	FOXF2(+3771)		0.391538	13	1.923e-07	Stroma	GO:0042249 establishment of planar polarity of embryonic epithelium;GO:0048596 embryonic camera-type eye morphogenesis;GO:1902914 regulation of protein polyubiquitination
chr6	1899870	1899971	NONE		0.352	10	7.5776e-05	Epithelium	NONE
chr6	4904976	4905329	NONE		0.37	13	5.7689e-06	Stroma	NONE
chr6	25732630	25732712	NONE		0.36	10	1.0825e-05	Epithelium	NONE
chr6	57820994	57821320	NONE		0.322	10	4.33e-05	Epithelium	NONE
chr6	63613037	63613058	NONE		-0.317	10	0.00105	Epithelium	NONE
chr6	105992648	105993122	NONE		0.374	15	6.2641e-05	Stroma	NONE
chr6	157235439	157235899	NONE		0.327	10	0.01469	Epithelium	NONE
chr6	159233770	159233827	NONE		0.404	10	1.0825e-05	Stroma	NONE
chr6	168301150	168302070	NONE		-0.3075	12	0.010045	Epithelium	NONE
chr6	168316717	168317416	DACT2(+2655)		0.361053	19	4.0778e-07	Stroma	GO:1900108 negative regulation of nodal signaling pathway;GO:0072061 inner medullary collecting duct development;GO:1900107 regulation of nodal signaling pathway
chr6	170246220	170246838	NONE		0.353939	33	6.9772e-11	Stroma	NONE
chr6	170276730	170277251	NONE		0.367	10	0.011496	Stroma	NONE
chr7	262966	263303	NONE		-0.31375	24	1.6286e-07	Epithelium	NONE
chr7	263670	263780	NONE		-0.35	10	2.165e-05	Epithelium	NONE
chr7	406830	407260	NONE		-0.331	10	4.33e-05	Stroma	NONE
chr7	767993	769094	NONE		0.421481	27	1.0725e-09	Stroma	NONE
chr7	909174	909277	NONE		0.761667	12	7.396e-07	Stroma	NONE
chr7	909291	909335	NONE		0.517	10	7.5776e-05	Stroma	NONE
chr7	1141804	1142389	C7orf50(-3857)		0.404	10	0.00048713	Stroma	NONE
chr7	1211306	1211646	NONE		-0.35	10	0.0001299	Epithelium	NONE
chr7	1537186	1537433	NONE		0.356	10	1.0825e-05	Stroma	NONE
chr7	1538027	1538133	NONE		0.359	10	1.0825e-05	Stroma	NONE
chr7	1931162	1931254	NONE		0.415	10	0.0015047	Stroma	NONE
chr7	4667796	4668303	NONE		0.318462	13	9.7302e-05	Stroma	NONE
chr7	5528474	5528644	ACTB(+2150)		-0.31	12	0.0014326	Epithelium	GO:0051623 positive regulation of norepinephrine uptake;GO:0051621 regulation of norepinephrine uptake;GO:0072749 cellular response to cytochalasin B
chr7	5529547	5529615	ACTB(+1128)		-0.49	15	1.4612e-05	Epithelium	GO:0051623 positive regulation of norepinephrine uptake;GO:0051621 regulation of norepinephrine uptake;GO:0072749 cellular response to cytochalasin B
chr7	26194162	26194577	NONE		-0.313636	11	0.003181	Epithelium	NONE
chr7	27168495	27168608	HOXA9(-3022)		0.38	10	1.0825e-05	Stroma	GO:0035115 embryonic forelimb morphogenesis;GO:0042118 endothelial cell activation;GO:0035136 forelimb morphogenesis
chr7	27174710	27175089	HOXA10(-594)		0.345	10	0.0001299	Stroma	GO:0060065 uterus development;GO:0008584 male gonad development;GO:0009954 proximal/distal pattern formation
chr7	27189089	27189470	HOXA11(-4064)		0.3075	20	2.8734e-06	Stroma	GO:0001658 branching involved in ureteric bud morphogenesis;GO:0060675 ureteric bud morphogenesis;GO:0007501 mesodermal cell fate specification
chr7	32427748	32428331	NONE		0.336	10	4.33e-05	Stroma	NONE
chr7	43968398	43969138	NONE		0.307	10	0.0089307	Stroma	NONE
chr7	44039598	44039799	NONE		-0.325	10	0.00072528	Stroma	NONE
chr7	44040390	44040641	DBNL(-4195)		-0.458824	17	2.102e-05	Stroma	GO:0061003 positive regulation of dendritic spine morphogenesis;GO:0007257 activation of JUN kinase activity;GO:0045773 positive regulation of axon extension
chr7	47314796	47315131	NONE		0.352	10	0.01469	Stroma	NONE
chr7	49775988	49776061	VWC2(+2364)		0.313636	11	2.8351e-06	Stroma	GO:0030514 negative regulation of BMP signaling pathway;GO:0030510 regulation of BMP signaling pathway;GO:0010811 positive regulation of cell-substrate adhesion
chr7	76499869	76500492	NONE		0.349565	23	1.0179e-06	Stroma	NONE
chr7	93043412	93043702	NONE		0.341818	11	1.1341e-05	Epithelium	NONE
chr7	102493743	102493837	NONE		-0.316	10	4.33e-05	Stroma	NONE
chr7	102494373	102494449	NONE		-0.351	10	1.0825e-05	Stroma	NONE
chr7	102494812	102494892	NONE		-0.391	10	0.00072528	Stroma	NONE
chr7	102494909	102494959	NONE		-0.477	10	1.0825e-05	Stroma	NONE
chr7	102519273	102519714	RASA4B(-1717)		-0.33	10	1.0825e-05	Epithelium	GO:0046580 negative regulation of Ras protein signal transduction;GO:0071277 cellular response to calcium ion;GO:0051058 negative regulation of small GTPase mediated signal transduction
chr7	102527354	102527545	NONE		0.31	10	1.0825e-05	Stroma	NONE
chr7	102528654	102529028	NONE		0.409	10	7.5776e-05	Stroma	NONE
chr7	102529028	102529102	NONE		0.382	10	0.005196	Stroma	NONE
chr7	102594015	102594064	ENSG00000270249(-1596)		-0.381	10	0.0001299	Stroma	NONE
chr7	102594177	102594214	ENSG00000270249(-1752)		-0.334	10	0.00048713	Stroma	NONE
chr7	102594221	102594258	ENSG00000270249(-1796)		-0.32	10	1.0825e-05	Stroma	NONE
chr7	102627741	102628134	NONE		0.369286	14	7.7663e-05	Stroma	NONE
chr7	102688412	102688595	NONE		-0.307	10	0.00020568	Stroma	NONE
chr7	102689775	102690019	NONE		-0.301818	28	0.0010405	Stroma	NONE
chr7	102690020	102690041	NONE		-0.335	10	2.165e-05	Stroma	NONE
chr7	102690051	102690188	NONE		-0.451905	21	2.9088e-08	Stroma	NONE
chr7	114087330	114087561	NONE		0.308	10	0.0020892	Epithelium	NONE
chr7	128853770	128854084	NONE		-0.393	10	0.0020892	Epithelium	NONE
chr7	157877316	157877403	NONE		-0.493	10	1.0825e-05	Epithelium	NONE
chr7	157894852	157895319	NONE		0.355	10	1.0825e-05	Stroma	NONE
chr7	158067692	158067868	NONE		0.382	10	2.165e-05	Stroma	NONE
chr7	158282696	158282957	NONE		0.386923	13	1.3461e-06	Stroma	NONE
chr7	158838871	158839412	NONE		0.403333	12	7.396e-07	Stroma	NONE
chr7	158838871	158839412	NONE		0.323333	12	2.9584e-06	Epithelium	NONE
chr7	158981982	158982217	NONE		-0.342857	14	1.0291e-05	Stroma	NONE
chr8	795786	795889	NONE		0.319	10	0.028806	Stroma	NONE
chr8	798388	798785	NONE		-0.313333	18	3.9052e-05	Epithelium	NONE
chr8	811409	811701	NONE		-0.328	10	4.33e-05	Epithelium	NONE
chr8	2885924	2886148	NONE		0.303	10	0.0015047	Stroma	NONE
chr8	26864172	26864297	ADRA1A(+1170)		0.500667	15	5.5763e-06	Epithelium	GO:0001985 negative regulation of heart rate involved in baroreceptor response to increased systemic arterial blood pressure;GO:0001983 baroreceptor response to increased systemic arterial blood pressure;GO:0001997 positive regulation of the force of heart contraction by epinephrine-norepinephrine
chr8	26864218	26864283	ADRA1A(+1154)		0.31	10	1.0825e-05	Stroma	GO:0001985 negative regulation of heart rate involved in baroreceptor response to increased systemic arterial blood pressure;GO:0001983 baroreceptor response to increased systemic arterial blood pressure;GO:0001997 positive regulation of the force of heart contraction by epinephrine-norepinephrine
chr8	30112962	30113637	NONE		0.351	10	2.165e-05	Stroma	NONE
chr8	41310656	41311279	SFRP1(-1471)		-0.331	10	0.018543	Stroma	GO:2000041 negative regulation of planar cell polarity pathway involved in axis elongation;GO:2000080 negative regulation of canonical Wnt signaling pathway involved in controlling type B pancreatic cell proliferation;GO:0090179 planar cell polarity pathway involved in neural tube closure
chr8	43033498	43033794	NONE		-0.308	10	0.00048713	Epithelium	NONE
chr8	66542094	66542534	NONE		0.346	10	1.0825e-05	Stroma	NONE
chr8	98948540	98949171	OSR2(+4453)		0.300714	14	6.4029e-05	Stroma	GO:0036023 embryonic skeletal limb joint morphogenesis;GO:0036022 limb joint morphogenesis;GO:0060272 embryonic skeletal joint morphogenesis
chr8	108081339	108081935	RSPO2(+2011)		0.361	10	7.5776e-05	Epithelium	GO:0042489 negative regulation of odontogenesis of dentin-containing tooth;GO:0060535 trachea cartilage morphogenesis;GO:0042483 negative regulation of odontogenesis
chr8	139958928	139959091	NONE		0.450769	13	1.923e-07	Stroma	NONE
chr8	140099152	140099281	NONE		-0.347	10	0.00105	Stroma	NONE
chr8	141492683	141492767	NONE		-0.405	10	1.0825e-05	Epithelium	NONE
chr8	142673790	142674417	JRK(-4110)		0.48875	16	1.4058e-06	Stroma	GO:0090263 positive regulation of canonical Wnt signaling pathway;GO:0030177 positive regulation of Wnt signaling pathway;GO:0060828 regulation of canonical Wnt signaling pathway
chr8	143458383	143458846	NONE		0.3015	20	4.2551e-06	Stroma	NONE
chr8	143599145	143599374	EEF1D(-1585)	TIGD5(+1425)	-0.335385	13	0.0015499	Epithelium	GO:0071479 cellular response to ionizing radiation;GO:0043123 positive regulation of I-kappaB kinase/NF-kappaB signaling;GO:0043122 regulation of I-kappaB kinase/NF-kappaB signaling	GO:0000147 actin cortical patch assembly;GO:0051666 actin cortical patch localization;GO:0044396 actin cortical patch organization
chr8	144107120	144108003	SHARPIN(-3372)	WDR97(-164)	0.303	10	0.0038862	Stroma	GO:0097039 protein linear polyubiquitination;GO:2000348 regulation of CD40 signaling pathway;GO:0010803 regulation of tumor necrosis factor-mediated signaling pathway	NONE
chr8	144792041	144792114	ZNF34(-4774)	RPL8(+509)	-0.308333	12	7.396e-07	Epithelium	GO:0006357 regulation of transcription by RNA polymerase II;GO:0006366 transcription by RNA polymerase II;GO:0006355 regulation of transcription, DNA-templated
chr9	41269595	41269707	NONE		0.414167	12	1.4792e-06	Stroma	NONE
chr9	95083104	95083377	NONE		0.338	10	0.00072528	Stroma	NONE
chr9	97307724	97308037	CCDC180(+222)		0.378	10	2.165e-05	Stroma	NONE
chr9	113060377	113071124	NONE		0.3275	1064	7.396e-07	Epithelium	NONE
chr9	113063357	113063411	NONE		-0.314	10	0.00072528	Stroma	NONE
chr9	113070865	113070944	NONE		0.318889	18	5.7659e-07	Stroma	NONE
chr9	113072335	113072447	NONE		0.316	10	0.00032475	Epithelium	NONE
chr9	113077038	113077179	NONE		0.333	10	1.0825e-05	Epithelium	NONE
chr9	113082163	113082199	NONE		0.352	10	1.0825e-05	Epithelium	NONE
chr9	113340795	113341079	NONE		-0.346364	11	0.00012758	Stroma	NONE
chr9	122217172	122217266	NONE		0.370833	12	7.396e-07	Stroma	NONE
chr9	122219808	122220825	NONE		0.388929	28	9.1871e-08	Stroma	NONE
chr9	124285414	124285669	NONE		0.429	10	7.5776e-05	Stroma	NONE
chr9	124777775	124777976	OLFML2A(+605)		0.368	10	0.0001299	Stroma	GO:0030198 extracellular matrix organization;GO:0043062 extracellular structure organization;GO:0016043 cellular component organization
chr9	129138615	129138921	NONE		0.318	10	0.00072528	Stroma	NONE
chr9	133119841	133120055	RALGDS(+1228)		0.414	10	4.33e-05	Stroma	GO:0007265 Ras protein signal transduction;GO:0007264 small GTPase mediated signal transduction;GO:0050790 regulation of catalytic activity
chr9	133932175	133932695	NONE		-0.395	10	0.0015047	Epithelium	NONE
chr9	134783331	134783869	NONE		-0.369	10	0.0001299	Epithelium	NONE
chr9	135688603	135688952	NONE		-0.315833	12	0.00014422	Epithelium	NONE
chr9	135981742	135982068	NONE		-0.378462	26	7.7879e-10	Epithelium	NONE
chrX	498903	499131	NONE		-0.348333	12	2.9584e-06	Epithelium	NONE
chrX	1629734	1630430	NONE		-0.303	10	0.0068415	Epithelium	NONE
chrX	1764895	1765195	NONE		-0.427	20	3.6682e-07	Stroma	NONE
chrX	1816632	1817096	NONE		-0.354615	13	2.6729e-05	Epithelium	NONE
chrX	1819701	1820032	NONE		-0.383	10	4.33e-05	Epithelium	NONE
chrX	40104780	40105018	NONE		0.371176	17	1.0949e-06	Epithelium	NONE
chrX	50813139	50813179	SHROOM4(+885)		-0.320833	12	7.396e-07	Epithelium	GO:0050890 cognition;GO:0007015 actin filament organization;GO:0007420 brain development
chrX	115723149	115723331	NONE		0.311818	11	1.1341e-05	Stroma	NONE
chrX	150976920	150977022	NONE		0.321	10	4.33e-05	Stroma	NONE
chrX	154189509	154189897	NONE		-0.308	10	0.028806	Epithelium	NONE
chrX	154205619	154206123	NONE		-0.301765	17	0.00014123	Stroma	NONE
chrX	154280256	154280675	NONE		-0.376	10	0.00020568	Epithelium	NONE

## Sheet: Header_Legend
Chr	Chromosome location of the Differentially Methylated Region (DMR).
Start	Start genomic position of the DMR.
End	End genomic position of the DMR.
Gene1(distancefromTSS)	Gene associated with the DMR. Only genes whose Transcription Start Site (TSS) is within 5kb of the DMR are considered. The distance to the TSS is indicated in brackets. NONE indicates no genes are within the 5kb window of the DMR.
Gene2(distancefromTSS)	Where applicable: second gene associated with the DMR.
MethylationDifferenceResistantVsSensitive	Difference in the mean methylation value beween resistance and sensitive samples.
No.CpGsPerDMR	Number of CpG sites in the defined region (DMR).
p-value(MWU)	Mann-Whitney U-test p-value.
Tissue	Tissue in which the DMR is observed.
AssociatedGOterms	Gene Ontology (GO) terms associated with the annotated gene.
AssociatedGOterms2	Gene Ontology (GO) terms associated with the annotated second gene.
